# Supplementary material for: Simultaneous Determination of 20 Nitrogen-Containing Heterocyclic Compounds in Soil by Supercritical Fluid Chromatography–Tandem Mass Spectrometry
Source: Molecules. 2025 Mar 10;30(6):1236. doi: 10.3390/molecules30061236 (PMC11945050; doi:10.3390/molecules30061236)
Supplement: Supplementary file 1 [file molecules-30-01236-s001.zip]

Archive with 1 entries (1 files):
- molecules-3488057-supplementary.pdf
